# Supplementary material for: Cinnamomum zeylanicum Blume Essential Oil Inhibits Metastatic Melanoma Cell Proliferation by Triggering an Incomplete Tumour Cell Stress Response
Source: Int J Mol Sci. 2023 Mar 16;24(6):5698. doi: 10.3390/ijms24065698 (PMC10058067; doi:10.3390/ijms24065698)
Supplement: Supplementary file 1 [file ijms-24-05698-s001.zip]

Archive with 1 entries (1 files):
- ijms-2113722-supplementary.pdf
